# Supplementary material for: Novel Gels for Post-Piercing Care: Evaluating the Efficacy of Pranoprofen Formulations in Reducing Inflammation
Source: Gels. 2025 Apr 30;11(5):334. doi: 10.3390/gels11050334 (PMC12110840; doi:10.3390/gels11050334)
Supplement: Supplementary file 1 [file gels-11-00334-s001.zip]

Archive with 1 entries (1 files):
- gels-3511019-supplementary.pdf
